# Supplementary material for: A clubroot pathogen effector targets cruciferous cysteine proteases to suppress plant immunity
Source: Virulence. 2021 Sep 13;12(1):2327–40. doi: 10.1080/21505594.2021.1968684 (PMC8451464; doi:10.1080/21505594.2021.1968684)
Supplement: Supplemental Material [file KVIR_A_1968684_SM3048.zip]

Archive with 12 entries (11 files):
- suppll/
- suppll/EPL-Supplementary Figure Legends-R1.docx
- suppll/EPL-Supplementary Tables-R1.docx
- suppll/Fig. S1.jpg
- suppll/Fig. S2.jpg
- suppll/Fig. S3.jpg
- suppll/Fig. S4.jpg
- suppll/Fig. S5.jpg
- suppll/Fig. S6.jpg
- suppll/Fig. S7.jpg
- suppll/Fig. S8.jpg
- suppll/Fig._S9.jpg
